# Supplementary material for: Limited Impact of the Protein Corona on the Cellular Uptake of PEGylated Zein Micelles by Melanoma Cancer Cells
Source: Pharmaceutics. 2022 Feb 18;14(2):439. doi: 10.3390/pharmaceutics14020439 (PMC8877401; doi:10.3390/pharmaceutics14020439)
Supplement: Supplementary file 1 [file pharmaceutics-14-00439-s001.zip]

Archive with 1 entries (1 files):
- pharmaceutics-1587804-supplementary.pdf
